# Supplementary material for: The Weight of Migration: Reconsidering Health Selection and Return Migration among Mexicans
Source: Int J Environ Res Public Health. 2021 Nov 19;18(22):12136. doi: 10.3390/ijerph182212136 (PMC8624630; doi:10.3390/ijerph182212136)
Supplement: Supplementary file 1 [file ijerph-18-12136-s001.zip]

Archive with 1 entries (1 files):
- ijerph-1429348-supplementary.pdf
